# Supplementary material for: Differentiation of Human-Induced Pluripotent Stem Cell-Derived Endocrine Progenitors to Islet-like Cells Using a Dialysis Suspension Culture System
Source: Cells. 2021 Aug 7;10(8):2017. doi: 10.3390/cells10082017 (PMC8392085; doi:10.3390/cells10082017)
Supplement: Supplementary file 1 [file cells-10-02017-s001.zip]

Archive with 1 entries (1 files):
- cells-1225222-supplementary.pdf
